# Supplementary material for: Adapting for the COVID-19 pandemic in Ecuador, a characterization of hospital strategies and patients
Source: PLoS One. 2021 May 17;16(5):e0251295. doi: 10.1371/journal.pone.0251295 (PMC8128267; doi:10.1371/journal.pone.0251295)
Supplement: S2 Table — (XLSX) [file pone.0251295.s003.xlsx]

## Sheet: Page title
TITLE	Hospital transition from general to COVID-19 specific center in Quito, Ecuador: triage strategies and first outbreak
AUTHORS	Daniel Garzon-Chavez, Daniel Romero-Alvarez, Marco Bonifaz, Juan Gaviria, Daniel Mero, Narcisa Gunsha, Asiris Perez, María Garcia, Franklin Espinosa, Edison Ligña, Mauricio Espinel, Emmanuelle Quentin, Enrique Teran Francisco Mora, Jorge. Reyes
DESCRIPTION	S2 Table
	Daily and cumulative number of cases per province in Ecuador from the first case on February 29th to April 24th, 2020

## Sheet: Data1
date\Provinces name	azuay2	bolivar2	canar2	carchi2	chimborazo2	cotopaxi2	eloro2	esmeraldas2	galapagos2	guayas2	imbabura2	loja2	losrios2	manabi2	morona2	napo2	orellana2	pastaza2	pichincha2	staelena2	stodomingo2	sucumbios2	tungurahua2	zamora2	total_day	total_cumulative
2020-02-29	0	0	0	0	0	0	0	0	0	1	0	0	0	0	0	0	0	0	0	0	0	0	0	0	1	1
2020-03-01	0	0	0	0	0	0	0	0	0	0	0	0	0	0	0	0	0	0	0	0	0	0	0	0	0	1
2020-03-02	0	0	0	0	0	0	0	0	0	0	0	0	0	0	0	0	0	0	0	0	0	0	0	0	0	1
2020-03-03	0	0	0	0	0	0	0	0	0	0	0	0	6	0	0	0	0	0	0	0	0	0	0	0	6	7
2020-03-04	0	0	0	0	0	0	0	0	0	0	0	0	2	0	0	0	0	0	0	0	0	0	0	0	2	9
2020-03-05	0	0	0	0	0	0	0	0	0	3	0	0	1	0	0	0	0	0	0	0	0	0	0	0	4	13
2020-03-06	0	0	0	0	0	0	0	0	0	0	0	0	0	0	0	0	0	0	0	0	0	1	0	0	1	14
2020-03-07	0	0	0	0	0	0	0	0	0	0	0	0	0	0	0	0	0	0	0	0	0	0	0	0	0	14
2020-03-08	0	0	0	0	0	0	0	0	0	1	0	0	0	0	0	0	0	0	0	0	0	0	0	0	1	15
2020-03-09	0	0	0	0	0	0	0	0	0	0	0	0	0	0	0	0	0	0	0	0	0	0	0	0	0	15
2020-03-10	0	0	0	0	0	0	0	0	0	1	0	0	1	0	0	0	0	0	0	0	0	0	0	0	2	17
2020-03-11	0	0	0	0	0	0	0	0	0	0	0	0	0	0	0	0	0	0	0	0	0	0	0	0	0	17
2020-03-12	0	0	0	0	0	0	0	0	0	0	0	0	0	0	0	0	0	0	2	0	0	0	0	0	2	19
2020-03-13	0	0	0	0	0	0	0	0	0	0	0	0	0	0	0	0	0	0	4	0	0	0	0	0	4	23
2020-03-14	0	0	0	0	0	0	0	0	0	5	0	0	0	0	0	0	0	0	0	0	0	0	0	0	5	28
2020-03-15	1	0	0	0	0	0	0	0	0	8	0	0	0	0	0	0	0	0	0	0	0	0	0	0	9	37
2020-03-16	0	0	0	0	0	0	0	0	0	18	0	0	0	1	0	0	0	0	2	0	0	0	0	0	21	58
2020-03-17	4	0	0	0	0	0	1	0	0	44	0	0	0	0	1	0	0	0	0	0	0	0	0	0	50	108
2020-03-18	0	2	0	0	0	0	0	0	0	47	0	0	0	7	0	0	0	0	4	0	0	0	0	0	60	168
2020-03-19	9	0	3	0	2	0	0	0	0	59	1	4	6	0	2	0	0	0	4	0	1	1	0	0	92	260
2020-03-20	4	2	0	0	1	0	1	0	0	131	1	1	3	1	0	0	0	0	19	1	0	1	0	0	166	426
2020-03-21	1	1	0	0	1	0	0	2	0	79	1	0	3	0	0	0	0	0	15	0	3	0	0	0	106	532
2020-03-22	0	3	1	0	5	0	4	0	0	210	1	0	3	16	0	0	0	0	10	1	0	3	0	0	257	789
2020-03-23	4	1	1	0	0	1	3	1	0	162	0	0	3	2	3	0	0	0	5	2	3	0	1	0	192	981
2020-03-24	5	0	2	0	2	0	5	0	4	57	0	2	9	5	0	0	0	0	7	2	0	0	1	0	101	1082
2020-03-25	3	2	5	2	0	1	3	1	0	59	4	1	3	6	1	0	0	1	36	0	0	0	1	0	129	1211
2020-03-26	6	0	3	1	0	0	3	0	0	136	0	1	12	0	1	0	0	1	13	1	1	12	0	1	192	1403
2020-03-27	5	1	1	0	0	2	1	0	0	181	1	3	6	2	0	0	0	0	16	3	1	0	1	0	224	1627
2020-03-28	0	2	3	2	4	1	2	0	0	143	0	1	2	4	0	0	1	3	34	0	6	0	0	0	208	1835
2020-03-29	11	0	7	1	0	0	2	3	0	32	0	2	0	6	1	0	0	0	17	0	0	7	0	0	89	1924
2020-03-30	4	0	2	0	0	0	5	0	0	20	0	6	0	0	1	0	0	0	3	0	0	0	0	1	42	1966
2020-03-31	21	1	11	0	2	3	4	3	1	218	1	1	20	4	0	1	0	0	28	7	3	2	5	0	336	2302
2020-04-01	16	5	10	0	1	2	18	0	2	326	5	5	20	2	0	0	0	0	29	13	1	0	1	0	456	2758
2020-04-02	5	6	4	1	6	2	4	1	3	302	1	0	31	5	0	0	0	2	11	14	5	0	2	0	405	3163
2020-04-03	0	0	3	2	1	1	0	3	0	145	2	0	7	6	0	0	0	2	26	4	2	0	1	0	205	3368
2020-04-04	0	0	0	0	6	3	0	0	1	14	2	0	15	4	0	1	1	0	36	0	5	0	9	0	97	3465
2020-04-05	0	1	3	3	1	1	0	2	0	122	0	0	5	6	0	0	1	2	24	4	3	3	0	0	181	3646
2020-04-06	1	0	0	0	14	6	2	1	0	10	1	0	0	11	1	0	1	1	50	0	2	0	0	0	101	3747
2020-04-07	0	0	0	2	4	5	0	3	0	172	0	0	1	27	1	0	0	0	23	0	7	3	0	0	248	3995
2020-04-08	7	0	5	0	1	0	24	5	0	341	0	7	16	17	5	0	0	0	22	3	1	0	1	0	455	4450
2020-04-09	9	3	11	1	3	2	15	2	0	337	3	15	18	27	1	0	1	0	54	8	2	0	2	1	515	4965
2020-04-10	35	2	15	2	11	3	40	4	0	1897	8	7	33	29	1	1	0	1	85	11	5	0	4	1	2195	7160
2020-04-11	3	1	4	6	0	3	12	0	0	9	0	3	1	16	0	1	0	0	27	0	4	0	7	0	97	7257
2020-04-12	24	0	3	1	9	6	1	7	0	91	1	6	12	10	0	2	1	0	21	3	5	0	6	0	209	7466
2020-04-13	4	0	3	1	11	0	10	0	0	14	0	4	0	1	1	0	0	0	7	1	5	0	1	0	63	7529
2020-04-14	10	0	4	1	1	1	6	3	0	22	0	3	1	4	1	2	0	1	12	0	1	0	0	0	73	7602
2020-04-15	8	0	1	0	4	2	17	3	0	134	1	13	15	8	0	0	0	2	28	14	1	0	4	1	256	7858
2020-04-16	5	6	12	0	9	1	10	9	0	203	1	1	19	17	0	0	1	1	62	3	1	0	6	0	367	8225
2020-04-17	2	0	1	0	6	4	14	32	31	23	8	12	2	18	2	0	2	1	43	0	8	1	12	3	225	8450
2020-04-18	10	6	7	2	3	1	40	1	11	373	0	7	28	12	3	0	0	0	15	40	3	0	1	9	572	9022
2020-04-19	6	4	12	5	4	3	10	3	1	296	4	11	25	12	2	0	0	2	25	10	2	0	6	3	446	9468
2020-04-20	9	5	8	2	4	3	9	13	0	475	2	12	49	10	2	1	1	0	22	18	13	0	2	0	660	10128
2020-04-21	15	1	4	0	5	0	10	0	0	187	2	4	4	0	0	0	2	0	27	2	0	0	7	0	270	10398
2020-04-22	26	4	13	0	3	2	13	2	0	283	0	0	8	20	1	1	0	0	58	12	3	1	1	1	452	10850
2020-04-23	12	7	4	3	6	9	11	11	0	111	7	4	12	14	0	2	2	5	65	5	26	0	14	3	333	11183
2020-04-24	164	39	103	21	89	41	177	80	32	7863	39	77	266	1539	17	8	17	14	643	139	74	20	56	18	11536	22719
Cumulative number of cases	449	105	269	59	219	109	477	195	86	15365	97	213	668	1869	48	20	31	39	1634	321	197	55	152	42	22719
