# Supplementary material for: Adapting for the COVID-19 pandemic in Ecuador, a characterization of hospital strategies and patients
Source: PLoS One. 2021 May 17;16(5):e0251295. doi: 10.1371/journal.pone.0251295 (PMC8128267; doi:10.1371/journal.pone.0251295)
Supplement: S3 Table — (XLSX) [file pone.0251295.s004.xlsx]

## Sheet: Page_title
TITLE	Adapting for the COVID-19 pandemic in Ecuador, a characterization of hospital strategies and patients
AUTHORS	Daniel Garzon-Chavez, Daniel Romero-Alvarez, Marco Bonifaz, Juan Gaviria, Daniel Mero, Narcisa Gunsha, Asiris Perez, María Garcia, Franklin Espinosa, Edison Ligña, Mauricio Espinel, Emmanuelle Quentin, Enrique Teran Francisco Mora, Jorge. Reyes
DESCRIPTION	S3 Table
	Clinical, epidemiological, radiological, and treatment data for 75 patients attended at the Hospital General Sur de Quito (HGSQ) between March 13th to March 28th, 2020

## Sheet: variable_details
Variable_name	Categories	Category_value
Male_Female	Male	1
	Female	2
Age	years
First_symptoms	day/month/year
Attending_date	day/month/year
Days_with_symptoms	integer
Fever	absent	1
	present	2
Headache	absent	1
	present	2
Cough	absent	1
	present	2
Odynophagia	absent	1
	present	2
Anosmia	absent	1
	present	2
Vomiting	absent	1
	present	2
Diarrhea	absent	1
	present	2
Risk_factors	Contact with European tourist
	Contact with COVID-19 case
	Unknown contact
	Travel to Guayaquil
	Travel to other Ecuadorian cities
	Travel to European countries
	Health worker
Hospital_service	Intensive care unit
	non-Intensive care unit
Moved_towards	Death
	Discharged
	ICU
	Hospitalized
	Blanks
SARS_COV_2	POSITIVE
	NEGATIVE
Treatment	PIP/TAZ + AZT + CLOR + LOP/RITO + OSEL
	PIP/TAZ + CLA + LOP/RITO + CLOR
	CEF + AZT + CLOR
	CEF + AZT + CLOR + LOP/RITO + OSEL
	MER + AZT + CLOR + LOP/RITO + OSEL
	AMOX/CLA + AZT + CLOR
	CEF + AZT + CLOR + LOP/RITO + OSEL
	CEF + AZT + CLOR + LOP/RITO
	CEF + AZT + CLOR
	PIP/TAZ + AZT + CLOR + LOP/RITO + OSEL
	LEV + AZT + CLOR
	CLA + CEF
	LEVO
AI_CT_severity_score	0-100%

## Sheet: data_all_cases
ID	Male_Female	Age (decade)	Days_with_symptoms	Fever	Headache	Cough	Onynophagy	Anosmia	Vomiting	Diarrhea	Risk_factors	Hospital_Service	Moved_towards	SARS_COV-2	Treatment	AI_CT_Severity_Score
1	2	7	2	2	1	2	1	1	1	1	Contact with foreigner (Europe)	ICU	Decease	+	PIP/TAZ + CLA + LOP /RITO + CLOR (D7)	NA
2	1	4	6	2	1	2	1	1	1	1	Contact with foreigner (Europe)	Neumology	Discharged	+	CEF + AZT + CLOR+LOP/RIT	NA
3	2	7	1	2	1	2	1	1	1	1	Travel to Guayaquil	Neumology	Discharged	+	CEF + AZT + CLOR+LOP/RIT	NA
4	1	6	15	2	2	1	1	1	1	1	Travel to Machala	Neumology	Discharged	+	CEF + AZT + CLOR+LOP/RIT	68
5	1	3	3	2	2	2	2	1	1	1	Travel to Guayaquil	Neumology	Discharged	+	CEF + AZT +CLOR	NA
6	1	4	12	2	1	2	2	1	1	1	Not refered	ICU	Decease	+	PIP/TAZ + CLA + LOP /RITO + CLOR (D7)	NA
7	1	6	15	2	1	2	1	1	1	1	Travel to Spain	Neumology	Discharged	+	CEF + AZT +CLOR	NA
8	1	4	3	2	1	2	2	1	1	1	Travel to Guayaquil	Neumology	Discharged	+	CEF + AZT +CLOR	NA
9	1	3	4	2	1	1	2	1	1	2	Travel to Guayaquil	Neumology	Discharged	+	CEF + AZT +CLOR	NA
10	1	6		1	1	1	1	1	1	1	Not refered	ICU		-	PIP/TAZ + AZT + CLOR +LOP /RITO + OSEL	NA
11	2	2	5	2	1	1	1	1	2	2	Travel to Guayaquil	Neumology	Discharged	+	CEF + AZT +CLOR	NA
12	1	3	10	2	1	2	1	1	1	1	Travel to Cuenca	Neumology	Discharged	+	CEF + AZT +CLOR	NA
13	1	6	6	2	1	2	2	1	1	2	Contact with symptomatic person	ICU	Decease	+	PIP/TAZ + AZT + CLOR +LOP /RITO + OSEL	22
14	1	3	6	2	2	1	1	1	1	2	Travel to Guayaquil	Neumology		+	CEF + AZT +CLOR	NA
15	1	3	6	2	1	1	1	1	1	1	Travel to Guayaquil	Neumology	Discharged	+	CEF + AZT +CLOR	NA
16	1	6	20	2	1	2	1	1	1	1	Travel to Guayaquil	ICU	Neumology	+	PIP/TAZ + AZT + CLOR +LOP /RITO + OSEL	NA
17	1	3	8	2	2	2	2	1	1	1	Travel to Guayaquil	Neumology	Discharged	+	PIP/TAZ + AZT + CLOR +LOP /RITO + OSEL	NA
18	1	4	2	1	1	2	1	1	1	1	Travel to Guayaquil	Neumology	Discharged	-	CEF + AZT +CLOR	4.81
19	1	3	3	2	1	2	1	1	1	2	Travel to Guayaquil	Neumology	Discharged	+	CEF + AZT +CLOR	NA
20	1	3	17	2	1	2	2	1	1	1	Not refered	Neumology		-	CEF + AZT +CLOR	0.9646
21	2	6	6	2	2	2	2	1	1	1	Travel to Guayaquil	Neumology	ICU	+	CEF + AZT +CLOR	NA
22	2	7	5	2	1	2	1	1	1	1	Contact with case positive COVID-19	ICU		-	PIP/TAZ + AZT + CLOR +LOP /RITO + OSEL	NA
23	1	5	1	2	1	2	1	1	1	1	Not refered	Internal Medicine	ICU	+	CEF + AZT +CLOR	0.13
24	2	2	5	2	1	1	1	2	1	1	Travel to Guayaquil	Neumology	Discharged	+	CEF + AZT +CLOR	10
25	2	2	0	2	1	2	1	1	1	1	Not refered	Internal Medicine	Discharged	-	CLAR + CEF	13
26	2	3	4	1	1	2	2	2	1	1	Contact with case positive COVID-19	Neumology	Discharged	-	CEF + AZT +CLOR	92.5
27	1	5		2	1	2	1	1	1	1	Not refered	Neumology	Discharged	-	CEF + AZT +CLOR	NA
28	1	5	8	2	2	2	1	1	1	1	Not refered	Neumology	Discharged	+	CEF + AZT +CLOR	NA
29	1	4	7	2	1	2	2	1	1	1	Contact with case positive COVID-19	Internal Medicine	Discharged	-	CEF + AZT +CLOR	18.76
30	1	4	6	2	1	2	1	1	1	1	Not refered	Internal Medicine	Discharged	-	LEVOFLOXACINA	1.5
31	2	2	2	2	2	2	1	1	1	1	Contact with case positive COVID-19	Internal Medicine	Discharged	-	CEF + AZT +CLOR	4.19
32	1	6	7	2	1	2	1	1	1	1	Travel to Guayaquil	Internal Medicine	Discharged	-	CEF + AZT +CLOR	91.85
33	1	2	9	2	1	2	2	2	1	1	Travel to Guayaquil	Internal Medicine	Discharged	+	CEF + AZT +CLOR	0
34	2	7	0	2	1	2	2	1	1	2	Contact with foreigner	ICU	Decease	-	PIP/TAZ + AZT + CLOR +LOP /RITO + OSEL	NA
35	1	7	5	2	1	2	2	1	1	1	Contact with case positive COVID-19	Internal Medicine	ICU	+	CEF + AZT + CLOR +LOP /RITO + OSEL	60.7
36	1	4	7	1	2	2	2	1	1	1	Travel to Guayaquil	ICU	Discharged	-	PIP/TAZ + AZT + CLOR +LOP /RITO + OSEL	NA
37	1	5	9	2	1	2	2	1	1	2	Travel to Guayaquil	Internal Medicine	Discharged	+	CEF + AZT +CLOR	57
38	1	5	0	2	1	1	1	1	1	1	Not refered	ICU		+	PIP/TAZ + AZT + CLOR +LOP /RITO + OSEL	NA
39	2	6	9	1	2	2	2	1	1	1	Not refered	Neumology	Discharged	+	CEF + AZT +CLOR	NA
40	1	4	10	2	1	2	2	1	1	2	Travel to Guayaquil	Neumology	ICU	+	MER + AZT + CLOR +LOP /RITO + OSEL	NA
41	1	4	7	2	1	2	1	1	1	1	Not refered	ICU	Decease	+	PIP/TAZ + AZT + CLOR +LOP /RITO + OSEL	NA
42	1	5	11	2	1	2	1	1	1	1	Contact with foreigner (Japan)	Neumology		+	CEF + AZT +CLOR	NA
43	2	2	3	2	1	2	1	1	1	1	Contact with case positive COVID-19	Neumology	Discharged	+	CEF + AZT +CLOR	0.0121
44	1	4	10	2	1	1	2	1	1	2	Travel to Caluma	ICU		+	PIP/TAZ + AZT + CLOR +LOP /RITO + OSEL	NA
45	1	5	9	2	1	1	2	1	1	1	Travel to Loja	ICU		+	CEF + AZT + CLOR +LOP /RITO + OSEL	NA
46	1	7	3	2	1	2	2	1	1	2	Travel to Guayaquil	ICU		+	PIP/TAZ + AZT + CLOR +LOP /RITO + OSEL	94.95
47	1	7	5	2	1	2	1	1	1	1	Not refered	ICU		+	PIP/TAZ + AZT + CLOR +LOP /RITO + OSEL	NA
48	2	5	2	2	1	2	1	1	1	1	Travel to Guayaquil	ICU		+	CEF + AZT + CLOR +LOP /RITO + OSEL	NA
49	2	6	11	2	1	2	2	1	1	1	Travel to Guayaquil	Neumology	Discharged	+	LEV+ AZT +CLOR	57 %
50	1	5	1	2	1	2	1	1	1	1	Not refered	Neumology	Discharged	+	CEF + AZT +CLOR	0.67
51	2	5	8	2	1	2	1	1	1	1	Not refered	Neumology	Discharged	-	CEF + AZT +CLOR	56
52	1	7	10	2	2	2	1	1	1	1	Travel to Santo Domingo Tsachillas	Neumology	Discharged	+	CEF + AZT +CLOR	0.9
53	2	6	15	2	2	2	1	1	1	1	Not refered	Neumology		+	CEF + AZT +CLOR	0.26
54	2	4	8	2	1	2	2	1	1	1	Contact with case positive COVID-19	Neumology		+	CEF + AZT +CLOR	0.5
55	1	5	16	2	1	2	1	1	2	1	Travel to Guayaquil	Neumology		+	CEF + AZT +CLOR	0.74
56	2	5	6	2	1	2	2	1	1	1	Contact with case positive COVID-19	Neumology		+	CEF + AZT +CLOR	0.0234
57	2	3	11	2	2	2	1	1	1	1	Contact with case positive COVID-19	Neumology	Discharged	+	CEF + AZT +CLOR	2.3
58	2	4	12	2	1	2	1	1	1	1	Travel to Guayaquil	Neumology	Discharged	+	CEF + AZT +CLOR	15
59	1	6	3	2	1	2	1	1	1	1	Travel to Guayaquil	ICU		+	CEF + AZT +CLOR	0.16
60	1	5	9	2	1	2	1	1	2	2	Travel to Guayaquil	Neumology	Discharged	+	CEF + AZT +CLOR	0.53
61	2	3	10	1	1	2	1	1	1	1	Contact with case positive COVID-19	Neumology		+	CEF + AZT +CLOR	0
62	2	6	6	2	1	2	2	1	1	1	Travel to Spain	Neumology	Discharged	+	CEF + AZT +CLOR	NA
63	2	5	17	2	2	1	1	1	1	1	Travel to Guayaquil	Neumology	Discharged	+	CEF + AZT +CLOR	0.56
64	2	3	10	2	1	1	2	1	1	1	Not refered	Neumology	Discharged	+	CEF + AZT +CLOR	97
65	2	5	10	2	1	2	1	1	2	1	Contact with case positive COVID-19	Neumology	Discharged	+	LEV+ AZT +CLOR	0.89
66	2	4	7	2	1	2	2	1	2	1	Not refered	Neumology	Discharged	+	CEF + AZT +CLOR	NA
67	1	3	4	2	1	2	1	1	1	1	Not refered	Neumology	Discharged	+	CEF + AZT +CLOR	52.53
68	2	5	10	2	2	2	2	1	1	1	Contact relatives in Guayaquil	ICU		+	PIP/TAZ + AZT + CLOR +LOP /RITO + OSEL	NA
69	1	6	7	2	2	2	1	2	1	2	Not refered	ICU		+	CEF + AZT + CLOR +LOP /RITO + OSEL	0.64
70	2	6	10	2	1	1	2	1	1	1	Not refered	Neumology	Discharged	+	CEF + AZT +CLOR	82
71	1	5	8	2	1	2	1	1	1	1	Contact with case positive COVID-19	Neumology	Discharged	+	CEF + AZT +CLOR	NA
72	1	3	8	2	1	2	2	2	1	1	Contact with case positive COVID-19	Neumology	Discharged	+	CEF + AZT +CLOR	75
73	1	4	12	2	1	2	1	1	1	1	Travel to Guayaquil	Neumology	Discharged	+	CEF + AZT +CLOR	NA
74	1	4	2	2	1	2	2	1	1	2	Travel to Guayaquil	Neumology	Discharged	+	AMOX/CLA + AZT +CLOR	NA
75	1	3	10	2	1	2	1	1	1	1	Medical doctor	Neumology	Discharged	+	CEF + AZT +CLOR	NA

## Sheet: data_positives
ID	Male_Female	Age (decade)	Days_with_symptoms	Fever	Headache	Cough	Onynophagy	Anosmia	Vomiting	Diarrhea	Risk_factors	Hospital_Service	Moved_towards	SARS_COV-2	Treatment	AI_CT_Severity_Score
1	2	7	2	2	1	2	1	1	1	1	CONTACTO CON EXTRANJERA (SUIZA)	ICU	FALELCIDO	+	PIP/TAZ + CLA + LOP /RITO + CLOR (D7)	NA
2	1	4	6	2	1	2	1	1	1	1	CONTACTO CON EXTRANGERO (ESPAÑA)	Neumology	Discharged	+	CEF + AZT + CLOR+LOP/RIT	NA
3	2	7	1	2	1	2	1	1	1	1	Travel to Guayaquil	Neumology	Discharged	+	CEF + AZT + CLOR+LOP/RIT	NA
4	1	6	15	2	2	1	1	1	1	1	VIAJE A MACHALA	Neumology	Discharged	+	CEF + AZT + CLOR+LOP/RIT	68
5	1	3	3	2	2	2	2	1	1	1	Travel to Guayaquil	Neumology	Discharged	+	CEF + AZT +CLOR	NA
6	1	4	12	2	1	2	2	1	1	1	Unknow	ICU	FALLECIDO	+	PIP/TAZ + CLA + LOP /RITO + CLOR (D7)	NA
7	1	6	15	2	1	2	1	1	1	1	VIAJE A ESPAÑA	Neumology	Discharged	+	CEF + AZT +CLOR	NA
8	1	4	3	2	1	2	2	1	1	1	Travel to Guayaquil	Neumology	Discharged	+	CEF + AZT +CLOR	NA
9	1	3	4	2	1	1	2	1	1	2	Travel to Guayaquil	Neumology	Discharged	+	CEF + AZT +CLOR	NA
11	2	2	5	2	1	1	1	1	2	2	Travel to Guayaquil	Neumology	Discharged	+	CEF + AZT +CLOR	NA
12	1	3	10	2	1	2	1	1	1	1	VIAJE A CUENCA	Neumology	Discharged	+	CEF + AZT +CLOR	NA
13	1	6	6	2	1	2	2	1	1	2	Discharged	ICU	FALLECE	+	PIP/TAZ + AZT + CLOR +LOP /RITO + OSEL	22
14	1	3	6	2	2	1	1	1	1	2	Travel to Guayaquil	Neumology		+	CEF + AZT +CLOR	NA
15	1	3	6	2	1	1	1	1	1	1	Travel to Guayaquil	Neumology	Discharged	+	CEF + AZT +CLOR	NA
16	1	6	20	2	1	2	1	1	1	1	Travel to Guayaquil	ICU	NEOMOLOGÍA	+	PIP/TAZ + AZT + CLOR +LOP /RITO + OSEL	NA
17	1	3	8	2	2	2	2	1	1	1	Travel to Guayaquil	Neumology	Discharged	+	PIP/TAZ + AZT + CLOR +LOP /RITO + OSEL	NA
19	1	3	3	2	1	2	1	1	1	2	Travel to Guayaquil	Neumology	Discharged	+	CEF + AZT +CLOR	NA
21	2	6	6	2	2	2	2	1	1	1	Travel to Guayaquil	Neumology	ICU	+	CEF + AZT +CLOR	NA
23	1	5	1	2	1	2	1	1	1	1	Unknow	MEDICINA INTERNA	ICU	+	CEF + AZT +CLOR	0.13
24	2	2	5	2	1	1	1	2	1	1	Travel to Guayaquil	Neumology	Discharged	+	CEF + AZT +CLOR	10
28	1	5	8	2	2	2	1	1	1	1	Unknow	Neumology	Discharged	+	CEF + AZT +CLOR	NA
33	1	2	9	2	1	2	2	2	1	1	Travel to Guayaquil	MEDICINA INTERNA	Discharged	+	CEF + AZT +CLOR	0
35	1	7	5	2	1	2	2	1	1	1	Discharged	MEDICINA INTERNA	ICU	+	CEF + AZT + CLOR +LOP /RITO + OSEL	60.7
37	1	5	9	2	1	2	2	1	1	2	Travel to Guayaquil	MEDICINA INTERNA	Discharged	+	CEF + AZT +CLOR	57
38	1	5	0	2	1	1	1	1	1	1	Unknow	ICU		+	PIP/TAZ + AZT + CLOR +LOP /RITO + OSEL	NA
39	2	6	9	1	2	2	2	1	1	1	Unknow	Neumology	Discharged	+	CEF + AZT +CLOR	NA
40	1	4	10	2	1	2	2	1	1	2	Travel to Guayaquil	NEUMOLOGI	ICU	+	MER + AZT + CLOR +LOP /RITO + OSEL	NA
41	1	4	7	2	1	2	1	1	1	1	Unknow	ICU	FALLECE	+	PIP/TAZ + AZT + CLOR +LOP /RITO + OSEL	NA
42	1	5	11	2	1	2	1	1	1	1	CONTACTO CON EXTRANGERO (JAPÓN)	NEUMOLOGIA		+	CEF + AZT +CLOR	NA
43	2	2	3	2	1	2	1	1	1	1	Discharged	Neumology	Discharged	+	CEF + AZT +CLOR	0.0121
44	1	4	10	2	1	1	2	1	1	2	VIAJE A CALUMA	ICU		+	PIP/TAZ + AZT + CLOR +LOP /RITO + OSEL	NA
45	1	5	9	2	1	1	2	1	1	1	VIAJE A LOJA	ICU		+	CEF + AZT + CLOR +LOP /RITO + OSEL	NA
46	1	7	3	2	1	2	2	1	1	2	Travel to Guayaquil	ICU		+	PIP/TAZ + AZT + CLOR +LOP /RITO + OSEL	94.95
47	1	7	5	2	1	2	1	1	1	1	Unknow	ICU		+	PIP/TAZ + AZT + CLOR +LOP /RITO + OSEL	NA
48	2	5	2	2	1	2	1	1	1	1	Travel to Guayaquil	ICU		+	CEF + AZT + CLOR +LOP /RITO + OSEL	NA
49	2	6	11	2	1	2	2	1	1	1	Travel to Guayaquil	Neumology	Discharged	+	LEV+ AZT +CLOR	57 %
50	1	5	1	2	1	2	1	1	1	1	Unknow	Neumology	Discharged	+	CEF + AZT +CLOR	0.67
52	1	7	10	2	2	2	1	1	1	1	VIAJE A SANTO DOMINGO TSACHILLAS	Neumology	Discharged	+	CEF + AZT +CLOR	0.9
53	2	6	15	2	2	2	1	1	1	1	Unknow	Neumology		+	CEF + AZT +CLOR	0.26
54	2	4	8	2	1	2	2	1	1	1	Discharged	Neumology		+	CEF + AZT +CLOR	0.5
55	1	5	16	2	1	2	1	1	2	1	Travel to Guayaquil	Neumology		+	CEF + AZT +CLOR	0.74
56	2	5	6	2	1	2	2	1	1	1	Discharged	Neumology		+	CEF + AZT +CLOR	0.0234
57	2	3	11	2	2	2	1	1	1	1	Discharged	Neumology	Discharged	+	CEF + AZT +CLOR	2.3
58	2	4	12	2	1	2	1	1	1	1	Travel to Guayaquil	Neumology	Discharged	+	CEF + AZT +CLOR	15
59	1	6	3	2	1	2	1	1	1	1	Travel to Guayaquil	ICU		+	CEF + AZT +CLOR	0.16
60	1	5	9	2	1	2	1	1	2	2	Travel to Guayaquil	Neumology	Discharged	+	CEF + AZT +CLOR	0.53
61	2	3	10	1	1	2	1	1	1	1	Discharged	Neumology		+	CEF + AZT +CLOR	0
62	2	6	6	2	1	2	2	1	1	1	Travel to Spain	Neumology	Discharged	+	CEF + AZT +CLOR	NA
63	2	5	17	2	2	1	1	1	1	1	Travel to Guayaquil	Neumology	Discharged	+	CEF + AZT +CLOR	0.56
64	2	3	10	2	1	1	2	1	1	1	Unknow	Neumology	Discharged	+	CEF + AZT +CLOR	97
65	2	5	10	2	1	2	1	1	2	1	Discharged	NEUMOLOGÍA	Discharged	+	LEV+ AZT +CLOR	0.89
66	2	4	7	2	1	2	2	1	2	1	Unknow	Neumology	Discharged	+	CEF + AZT +CLOR	NA
67	1	3	4	2	1	2	1	1	1	1	Unknow	Neumology	Discharged	+	CEF + AZT +CLOR	52.53
68	2	5	10	2	2	2	2	1	1	1	Travel to Guayaquil	ICU		+	PIP/TAZ + AZT + CLOR +LOP /RITO + OSEL	NA
69	1	6	7	2	2	2	1	2	1	2	Unknow	ICU		+	CEF + AZT + CLOR +LOP /RITO + OSEL	0.64
70	2	6	10	2	1	1	2	1	1	1	Unknow	Neumology	Discharged	+	CEF + AZT +CLOR	82
71	1	5	8	2	1	2	1	1	1	1	Discharged	Neumology	Discharged	+	CEF + AZT +CLOR	NA
72	1	3	8	2	1	2	2	2	1	1	Discharged	Neumology	Discharged	+	CEF + AZT +CLOR	75
73	1	4	12	2	1	2	1	1	1	1	Travel to Guayaquil	Neumology	Discharged	+	CEF + AZT +CLOR	NA
74	1	4	2	2	1	2	2	1	1	2	Travel to Guayaquil	Neumology	Discharged	+	AMOX/CLA + AZT +CLOR	NA
75	1	3	10	2	1	2	1	1	1	1	Medical doctor	Neumology	Discharged	+	CEF + AZT +CLOR	NA

## Sheet: data_negatives
ID	Male_Female	Age( decades)	Days_with_symptoms	Fever	Headache	Cough	Onynophagy	Anosmia	Vomiting	Diarrhea	Risk_factors	Hospital_Service	Moved_towards	SARS_COV-2	Treatment	AI_CT_Severity_Score
10	1	6		1	1	1	1	1	1	1	Unknow	ICU		-	PIP/TAZ + AZT + CLOR +LOP /RITO + OSEL	NA
18	1	4	2	1	1	2	1	1	1	1	Travel to Guayaquil	Neumology	Discharged	-	CEF + AZT +CLOR	4.81
20	1	3	17	2	1	2	2	1	1	1	Unknow	Neumology		-	CEF + AZT +CLOR	0.9646
22	2	7	5	2	1	2	1	1	1	1	Contact with COVID-19 case	ICU		-	PIP/TAZ + AZT + CLOR +LOP /RITO + OSEL	NA
25	2	2	0	2	1	2	1	1	1	1	Unknow	MEDICINA INTERNA	Discharged	-	CLAR + CEF	13
26	2	3	4	1	1	2	2	2	1	1	Contact with COVID-19 case	Neumology	Discharged	-	CEF + AZT +CLOR	92.5
27	1	5		2	1	2	1	1	1	1	Unknow	Neumology	Discharged	-	CEF + AZT +CLOR	NA
29	1	4	7	2	1	2	2	1	1	1	Contact with COVID-19 case	MEDICINA INTERNA	Discharged	-	CEF + AZT +CLOR	18.76
30	1	4	6	2	1	2	1	1	1	1	Unknow	MEDICINA INTERNA	Discharged	-	LEVOFLOXACINA	1.5
31	2	2	2	2	2	2	1	1	1	1	Contact with COVID-19 case	MEDICINA INTERNA	Discharged	-	CEF + AZT +CLOR	4.19
32	1	6	7	2	1	2	1	1	1	1	Travel to Guayaquil	MEDICINA INTERNA	Discharged	-	CEF + AZT +CLOR	91.85
34	2	7	0	2	1	2	2	1	1	2	CONTACTO CON EXTRANJERO (NO DEFINE)	ICU	Deseased	-	PIP/TAZ + AZT + CLOR +LOP /RITO + OSEL	NA
36	1	4	7	1	2	2	2	1	1	1	Travel to Guayaquil	ICU	Discharged	-	PIP/TAZ + AZT + CLOR +LOP /RITO + OSEL	NA
51	2	5	8	2	1	2	1	1	1	1	Unknow	Neumology	Discharged	-	CEF + AZT +CLOR	56

## Sheet: data_ICU
ID	Male_Female	Age (decades)	Days_with_symptoms	Fever	Headache	Cough	Onynophagy	Anosmia	Vomiting	Diarrhea	Risk_factors	Hospital_Service	Moved_towards	SARS_COV-2	Treatment	AI_CT_Severity_Score
1	2	7	2	2	1	2	1	1	1	1	Contact with foreigner (europe)	UCI	deceased	+	PIP/TAZ + CLA + LOP /RITO + CLOR (D7)	NA
6	1	4	12	2	1	2	2	1	1	1	Unkonw	UCI	deceased	+	PIP/TAZ + CLA + LOP /RITO + CLOR (D7)	NA
10	1	6		1	1	1	1	1	1	1	Unkonw	UCI		-	PIP/TAZ + AZT + CLOR +LOP /RITO + OSEL	NA
13	1	6	6	2	1	2	2	1	1	2	Contact symptomathic relative	UCI	deceased	+	PIP/TAZ + AZT + CLOR +LOP /RITO + OSEL	22
16	1	6	20	2	1	2	1	1	1	1	Travel to Guayaquil	UCI	Neumology	+	PIP/TAZ + AZT + CLOR +LOP /RITO + OSEL	NA
22	2	7	5	2	1	2	1	1	1	1	Contact symptomathic relative	UCI		-	PIP/TAZ + AZT + CLOR +LOP /RITO + OSEL	NA
34	2	7	0	2	1	2	2	1	1	2	Contact with foreigner (europe)	UCI	deceased	-	PIP/TAZ + AZT + CLOR +LOP /RITO + OSEL	NA
36	1	4	7	1	2	2	2	1	1	1	Travel to Guayaquil	UCI	Discharged	-	PIP/TAZ + AZT + CLOR +LOP /RITO + OSEL	NA
38	1	5	0	2	1	1	1	1	1	1	Unkonw	UCI		+	PIP/TAZ + AZT + CLOR +LOP /RITO + OSEL	NA
41	1	4	7	2	1	2	1	1	1	1	Unkonw	UCI	deceased	+	PIP/TAZ + AZT + CLOR +LOP /RITO + OSEL	NA
44	1	4	10	2	1	1	2	1	1	2	Travel to Bolivar	UCI		+	PIP/TAZ + AZT + CLOR +LOP /RITO + OSEL	NA
45	1	5	9	2	1	1	2	1	1	1	Travel to Loja	UCI		POSITIVO	CEF + AZT + CLOR +LOP /RITO + OSEL	NA
46	1	7	3	2	1	2	2	1	1	2	Travel to Guayaquil	UCI		POSITIVO	PIP/TAZ + AZT + CLOR +LOP /RITO + OSEL	94.95
47	1	7	5	2	1	2	1	1	1	1	Unkonw	UCI		POSITIVO	PIP/TAZ + AZT + CLOR +LOP /RITO + OSEL	NA
48	2	5	2	2	1	2	1	1	1	1	Travel to Guayaquil	UCI		+	CEF + AZT + CLOR +LOP /RITO + OSEL	NA
59	1	6	3	2	1	2	1	1	1	1	Travel to Guayaquil	UCI		+	CEF + AZT +CLOR	0.16
68	2	5	10	2	2	2	2	1	1	1	Contact symptomathic relative	UCI		+	PIP/TAZ + AZT + CLOR +LOP /RITO + OSEL	NA
69	1	6	7	2	2	2	1	2	1	2	Unkonw	UCI		POSITIVO	CEF + AZT + CLOR +LOP /RITO + OSEL	0.64

## Sheet: data_non_ICU
ID	Male_Female	Age(decade)	Days_with_symptoms	Fever	Headache	Cough	Onynophagy	Anosmia	Vomiting	Diarrhea	Risk_factors	Hospital_Service	Moved_towards	SARS_COV-2	Treatment	AI_CT_Severity_Score
2	1	4	6	2	1	2	1	1	1	1	Contact with foreigner (Europe)	Neumology	Discharged	+	CEF + AZT + CLOR+LOP/RIT	NA
3	2	7	1	2	1	2	1	1	1	1	Travel to Guayaquil	Neumology	Discharged	+	CEF + AZT + CLOR+LOP/RIT	NA
4	1	6	15	2	2	1	1	1	1	1	Travel to Machala	Neumology	Discharged	+	CEF + AZT + CLOR+LOP/RIT	68
5	1	3	3	2	2	2	2	1	1	1	Travel to Guayaquil	Neumology	Discharged	+	CEF + AZT +CLOR	NA
7	1	6	15	2	1	2	1	1	1	1	Travel to Europe	Neumology	Discharged	+	CEF + AZT +CLOR	NA
8	1	4	3	2	1	2	2	1	1	1	Travel to Guayaquil	Neumology	Discharged	+	CEF + AZT +CLOR	NA
9	1	3	4	2	1	1	2	1	1	2	Travel to Guayaquil	Neumology	Discharged	+	CEF + AZT +CLOR	NA
11	2	2	5	2	1	1	1	1	2	2	Travel to Guayaquil	Neumology	Discharged	+	CEF + AZT +CLOR	NA
12	1	3	10	2	1	2	1	1	1	1	Travel to Cuenca	Neumology	Discharged	+	CEF + AZT +CLOR	NA
14	1	3	6	2	2	1	1	1	1	2	Travel to Guayaquil	Neumology		+	CEF + AZT +CLOR	NA
15	1	3	6	2	1	1	1	1	1	1	Travel to Guayaquil	Neumology	Discharged	+	CEF + AZT +CLOR	NA
17	1	3	8	2	2	2	2	1	1	1	Travel to Guayaquil	Neumology	Discharged	+	PIP/TAZ + AZT + CLOR +LOP /RITO + OSEL	NA
18	1	4	2	1	1	2	1	1	1	1	Travel to Guayaquil	Neumology	Discharged	-	CEF + AZT +CLOR	4.81
19	1	3	3	2	1	2	1	1	1	2	Travel to Guayaquil	Neumology	Discharged	+	CEF + AZT +CLOR	NA
20	1	3	17	2	1	2	2	1	1	1	Unknow	Neumology		-	CEF + AZT +CLOR	0.9646
21	2	6	6	2	2	2	2	1	1	1	Travel to Guayaquil	Neumology	ICU	+	CEF + AZT +CLOR	NA
23	1	5	1	2	1	2	1	1	1	1	Unknow	Internal Medicine	ICU	+	CEF + AZT +CLOR	0.13
24	2	2	5	2	1	1	1	2	1	1	Travel to Guayaquil	Neumology	Discharged	+	CEF + AZT +CLOR	10
25	2	2	0	2	1	2	1	1	1	1	Unknow	Internal Medicine	Discharged	-	CLAR + CEF	13
26	2	3	4	1	1	2	2	2	1	1	Contact with positive COVID-19 person	Neumology	Discharged	-	CEF + AZT +CLOR	92.5
27	1	5		2	1	2	1	1	1	1	Unknow	Neumology	Discharged	-	CEF + AZT +CLOR	NA
28	1	5	8	2	2	2	1	1	1	1	Unknow	Neumology	Discharged	+	CEF + AZT +CLOR	NA
29	1	4	7	2	1	2	2	1	1	1	Contact with positive COVID-19 person	Internal Medicine	Discharged	-	CEF + AZT +CLOR	18.76
30	1	4	6	2	1	2	1	1	1	1	Unknow	Internal Medicine	Discharged	-	LEVOFLOXACINA	1.5
31	2	2	2	2	2	2	1	1	1	1	Contact with positive COVID-19 person	Internal Medicine	Discharged	-	CEF + AZT +CLOR	4.19
32	1	6	7	2	1	2	1	1	1	1	Travel to Guayaquil	Internal Medicine	Discharged	-	CEF + AZT +CLOR	91.85
33	1	2	9	2	1	2	2	2	1	1	Travel to Guayaquil	Internal Medicine	Discharged	+	CEF + AZT +CLOR	0
35	1	7	5	2	1	2	2	1	1	1	Contact with positive COVID-19 person	Internal Medicine	ICU	+	CEF + AZT + CLOR +LOP /RITO + OSEL	60.7
37	1	5	9	2	1	2	2	1	1	2	Travel to Guayaquil	Internal Medicine	Discharged	+	CEF + AZT +CLOR	57
39	2	6	9	1	2	2	2	1	1	1	Unknow	Neumology	Discharged	+	CEF + AZT +CLOR	NA
40	1	4	10	2	1	2	2	1	1	2	Travel to Guayaquil	Neumology	ICU	+	MER + AZT + CLOR +LOP /RITO + OSEL	NA
42	1	5	11	2	1	2	1	1	1	1	Contact with foreigner (Japan)	Neumology		+	CEF + AZT +CLOR	NA
43	2	2	3	2	1	2	1	1	1	1	Contact with positive COVID-19 person	Neumology	Discharged	+	CEF + AZT +CLOR	0.0121
49	2	6	11	2	1	2	2	1	1	1	Travel to Guayaquil	Neumology	Discharged	+	LEV+ AZT +CLOR	57 %
50	1	5	1	2	1	2	1	1	1	1	Unknow	Neumology	Discharged	+	CEF + AZT +CLOR	0.67
51	2	5	8	2	1	2	1	1	1	1	Unknow	Neumology	Discharged	-	CEF + AZT +CLOR	56
52	1	7	10	2	2	2	1	1	1	1	VIAJE A SANTO DOMINGO TSACHILLAS	Neumology	Discharged	+	CEF + AZT +CLOR	0.9
53	2	6	15	2	2	2	1	1	1	1	Unknow	Neumology		+	CEF + AZT +CLOR	0.26
54	2	4	8	2	1	2	2	1	1	1	Contact with positive COVID-19 person	Neumology		+	CEF + AZT +CLOR	0.5
55	1	5	16	2	1	2	1	1	2	1	Travel to Guayaquil	Neumology		+	CEF + AZT +CLOR	0.74
56	2	5	6	2	1	2	2	1	1	1	Contact with positive COVID-19 person	Neumology		+	CEF + AZT +CLOR	0.0234
57	2	3	11	2	2	2	1	1	1	1	Contact with positive COVID-19 person	Neumology	Discharged	+	CEF + AZT +CLOR	2.3
58	2	4	12	2	1	2	1	1	1	1	Travel to Guayaquil	Neumology	Discharged	+	CEF + AZT +CLOR	15
60	1	5	9	2	1	2	1	1	2	2	Travel to Guayaquil	Neumology	Discharged	+	CEF + AZT +CLOR	0.53
61	2	3	10	1	1	2	1	1	1	1	Contact with positive COVID-19 person	Neumology		+	CEF + AZT +CLOR	0
62	2	6	6	2	1	2	2	1	1	1	Travel to Europe	Neumology	Discharged	+	CEF + AZT +CLOR	NA
63	2	5	17	2	2	1	1	1	1	1	Travel to Guayaquil	Neumology	Discharged	+	CEF + AZT +CLOR	0.56
64	2	3	10	2	1	1	2	1	1	1	Unknow	Neumology	Discharged	+	CEF + AZT +CLOR	97
65	2	5	10	2	1	2	1	1	2	1	Contact with positive COVID-19 person	Neumology	Discharged	+	LEV+ AZT +CLOR	0.89
66	2	4	7	2	1	2	2	1	2	1	Unknow	Neumology	Discharged	+	CEF + AZT +CLOR	NA
67	1	3	4	2	1	2	1	1	1	1	Unknow	Neumology	Discharged	+	CEF + AZT +CLOR	52.53
70	2	6	10	2	1	1	2	1	1	1	Unknow	Neumology	Discharged	+	CEF + AZT +CLOR	82
71	1	5	8	2	1	2	1	1	1	1	Contact with positive COVID-19 person	Neumology	Discharged	+	CEF + AZT +CLOR	NA
72	1	3	8	2	1	2	2	2	1	1	Contact with positive COVID-19 person	Neumology	Discharged	+	CEF + AZT +CLOR	75
73	1	4	12	2	1	2	1	1	1	1	Travel to Guayaquil	Neumology	Discharged	+	CEF + AZT +CLOR	NA
74	1	4	2	2	1	2	2	1	1	2	Travel to Guayaquil	Neumology	Discharged	+	AMOX/CLA + AZT +CLOR	NA
75	1	3	10	2	1	2	1	1	1	1	Medical Doctor	Neumology	Discharged	+	CEF + AZT +CLOR	NA

## Sheet: results
Variable	Positive	Negative	Total		Positive(%)	Negative(%)	Total(%)
Cases	61	14	75		81.3333	18.6667	100	Base on the same row
Male_positive	39	8	47		63.9344	57.1429	62.6667	Based on first row
Female_positive	22	6	28		36.0656	42.8571	37.3333	Based on first row
Median age (range)	50 (25-76)	49 (27-77)			#VALUE!	#VALUE!	0	Based on first row
ICU	14	4	18		22.9508	28.5714	24	Based on first row
ICU_male	11	2	13		18.0328	14.2857	17.3333	Based on first row
ICU_female	3	2	5		4.91803	14.2857	6.66667	Based on first row
Non-ICU	47	10	57		77.0492	71.4286	76	Based on first row
Non-ICU_male	28	6	34		45.9016	42.8571	45.3333	Based on first row
Non-ICU_female	19	4	23		31.1475	28.5714	30.6667	Based on first row
