# Supplementary material for: Adapting for the COVID-19 pandemic in Ecuador, a characterization of hospital strategies and patients
Source: PLoS One. 2021 May 17;16(5):e0251295. doi: 10.1371/journal.pone.0251295 (PMC8128267; doi:10.1371/journal.pone.0251295)
Supplement: S4 Table — (XLSX) [file pone.0251295.s005.xlsx]

## Sheet: page_title
TITLE	Adapting for the COVID-19 pandemic in Ecuador, a characterization of hospital strategies and patients
AUTHORS	Daniel Garzon-Chavez, Daniel Romero-Alvarez, Marco Bonifaz, Juan Gaviria, Daniel Mero, Narcisa Gunsha, Asiris Perez, María Garcia, Franklin Espinosa, Edison Ligña, Mauricio Espinel, Emmanuelle Quentin, Enrique Teran Francisco Mora, Jorge. Reyes
DESCRIPTION	S4 Table
	Chemical values and white-blood cell counts for COVID-19 patients attended outside of the Intensive care unit (non-ICU) from the Hospital General del Sur de Quito (HGSQ), Quito, Ecuador

## Sheet: variable_details
Variable	Magnitude	Normal_values
D-Dimer	ng(EUF)/ml	0-0.5
CPK	UI/l	<25
LDH	UI/l	125-243
CRP	mg/l	<3
PCA	ng/ml	<0.05
Creatinin	mg/dl	<1.2
ALT	UI/l	9-50
AST	UI/l	15-40
Leucocytes	ml	3500-9500
Lymphocytes	ml	1100-3200
Lymphocytes(%)	%	20-40
Platelets	ml	125000-350000

## Sheet: data
ID	D_dimer	CPK	LDH	CRP	PCA	Creatinin	ALT	AST	leucocytes	Lymphocytes	Lymphocytes(%)	platelets
1	NA	45	237	59	0.59	1.7	19	80	4900	600	9.7	452000
2	364	898	247	211	0.42	0.96	14	23	5900	900	13.9	133000
3	NA	16	257	196	0.35	2.37	77	33	2900	1300	33	242000
4	194	112	143	193	0.25	2.37	24	18	6700	1400	25	225000
5	288	58	378	183	0.13	0.7	25	52	5300	1200	24	180000
6	218	242	111	186	0.13	1.02	65	101	6200	600	12	178000
7	0.4	53	273	174	0.12	0.57	23	34	5200	500	16	138000
8	143	62	321	143	0.11	0.9	43	70	12300	1300	34	172000
9	70	NA	156	138	0.09	0.85	104	39	4800	700	12.7	209000
10	NA	NA	391	129	0.07	0.67	68	26	5700	2000	21	354000
11	0.16	NA	251	126	0.06	0.68	16	23	7300	1240	20	121000
12	184	68	234	119	0.05	0.79	50	73	3300	1600	28	160000
13	180	66	459	115	0.04	1.06	179	57	5300	1200	19.8	149000
14	323	132	190	96	0.04	0.53	227	16	4000	1300	25	214000
15	227	144	353	94	0.03	0.66	86	47	6000	1353	11	309000
16	70	258	261	92.4	0.03	0.96	39	20	5700	1000	17	236000
17	288	32	250	80	0.03	1.12	40	48	8200	1500	51	158000
18	NA	52	192	78	0.03	1.25	55	61	6300	1210	46	114000
19	NA	55	184	88	0.03	1.1	60	32	8500	2300	23	228000
20	0.14	495	653	72	0.02	0.77	43	35	6300	2300	53	202000
21	141	394	354	56	0.01	0.8	27	32	4800	2000	20	229000
22	70	45	229	68	0.01	0.76	45	20	4000	1460	21.7	198000
23	NA	NA	NA	55	0.01	1.15	126	23	6940	1758	21	224000
24	70	NA	1143	5.22	NA	0.57	82	45	8000	800	14	276000
25	166	67	669	2.1	NA	NA	NA	NA	4500	1500	30	131000
26	342	170	599	36	NA	0.94	240	64	9000	1800	28	253000
27	946	58	552	7.91	NA	0.91	21	30	1900	1800	39	211000
28	223	441	482	7.68	NA	1.13	44	22	4100	1200	13	365000
29	NA	848	462	36	NA	0.8	NA	14	8640	1800	22	294000
30	70	204	460	5.29	NA	1.1	164	91	4300	2000	33	242000
31	NA	113	430	6.39	NA	1.24	32	19	4700	1200	61.7	149000
32	314	54	405	18	NA	0.71	10	34	6700	1650	26	210000
33	70	NA	353	2.36	NA	NA	NA	NA	4000	1650	19	147000
34	NA	57	333	4.3	NA	1	56	54	5700	700	8.9	226000
35	70	146	327	2.6	NA	NA	NA	NA	10640	1800	35	210000
36	NA	234	293	9.01	NA	0.71	36	44	13300	1400	16	130000
37	155	39	284	3.35	NA	NA	32	24	6100	1100	26	250000
38	146	79	276	48	NA	0.92	50	35	4400	1400	19	176000
39	70	50	272	8.68	NA	0.63	41	21	9200	1500	22.5	409000
40	148	130	265	33	NA	0.65	NA	12	5600	2000	15	280000
41	497	104	242	23	NA	0.75	78	23	9800	900	20	172000
42	NA	28	228	2.87	NA	NA	45	105	5000	1700	31	195000
43	70	190	211	10.2	NA	1.4	10	74	5200	1300	26.6	257000
44	0.11	41	200	9.88	NA	0.91	21	80	9400	1210	17	292000
45	NA	45	156	11.8	NA	0.81	12	32	9400	1600	33	285000
46	243	278	137	7.51	NA	0.63	30	30	3100	2490	23	185000
47	301	64	87	20	NA	0.68	89	106	6000	1271	31	132000
Average	190.337	162.61	325.87	65.3734	0.115217	0.957857	60.6667	43.6818	6281.28	1414.72	24.8404	219191
Median	155	68	272.5	48	0.05	0.875	43.5	34	5700	1400	22.5	210000
Min	0.11	16	87	2.1	0.01	0.53	10	12	1900	500	8.9	114000
Max	946	898	1143	211	0.59	2.37	240	106	13300	2490	61.7	452000
