# Supplementary material for: Adapting for the COVID-19 pandemic in Ecuador, a characterization of hospital strategies and patients
Source: PLoS One. 2021 May 17;16(5):e0251295. doi: 10.1371/journal.pone.0251295 (PMC8128267; doi:10.1371/journal.pone.0251295)
Supplement: S5 Table — (XLSX) [file pone.0251295.s006.xlsx]

## Sheet: page_tile
TITLE	Adapting for the COVID-19 pandemic in Ecuador, a characterization of hospital strategies and patients
AUTHORS	Daniel Garzon-Chavez, Daniel Romero-Alvarez, Marco Bonifaz, Juan Gaviria, Daniel Mero, Narcisa Gunsha, Asiris Perez, María Garcia, Franklin Espinosa, Edison Ligña, Mauricio Espinel, Emmanuelle Quentin, Enrique Teran Francisco Mora, Jorge. Reyes
DESCRIPTION	S5 Table
	Chemical values and white-blood cell counts for COVID-19 patients attended at the Intensive care unit (ICU) from the Hospital General del Sur de Quito (HGSQ), Quito, Ecuador

## Sheet: variable_details
Variable	Magnitude	Normal_values
D-Dimer	ng(EUF)/ml	0-0.5
CPK	UI/l	<25
LDH	UI/l	125-243
CRP	mg/l	<3
PCA	ng/ml	<0.05
Creatinin	mg/dl	<1.2
ALT	UI/l	9-50
AST	UI/l	15-40
Leucocytes	ml	3500-9500
Lymphocytes	ml	1100-3200
Lymphocytes(%)	%	20-40
Platelets	ml	125000-350000

## Sheet: data
ID	D-Dimer	CPK	LDH	CRP	PCA	Creatinin	ALT	AST	Leucocytes	Lymphocytes	Lymphocytes(%)	Platelets
1	4172	NA	130	88.7	NA	0.9	62	117	7360	NA	NA	NA
2	230	235	431	395	4.28	0.94	79	103	4800	600	17	162000
3	NA	35	917	287	13.97	0.5	32	94	10000	1000	4.2	214000
4	3794	217	610	278	5.5	0.89	95	79	11300	1000	6	174000
5	7567	541	725	270	0.07	0.87	67	78	10000	1200	21	240000
6	300	183	406	223	0.23	0.6	64	61	8900	910	11.6	270000
7	0.52	240	280	203	NA	1.09	39	60	15000	500	19	148000
8	NA	822	615	202	NA	0.6	62	58	8300	1100	13	145000
9	140	94	745	160	0.62	2.15	63	45	11300	1800	7.22	213000
10	366	194	247	160	0.16	0.63	29	44	5100	500	9.3	183000
11	397	769	288	158	0.06	1.2	20	42	5930	1000	4.4	277000
12	0.09	186	783	156	NA	0.85	28	41	8900	1000	11	159000
13	220	NA	228	109	0.98	0.84	17	32	9300	720	9	176000
14	369	111	532	NA	0.07	2.85	NA	21	7300	900	15.3	230000
Average	1462.97	302.25	495.5	206.9	2.594	1.065	50.5385	62.5	8820.71	940.769	11.3862	199308
Median	333	205.5	481.5	202	0.425	0.88	62	59	8900	1000	11	183000
Min	0.09	35	130	88.7	0.06	0.5	17	21	4800	500	4.2	145000
Max	7567	822	917	395	13.97	2.85	95	117	15000	1800	21	277000
